# Supplementary material for: The Novel Soluble Guanylate Cyclase Stimulator Attenuates Acute Lung Injury via Inhibiting Pericyte Phenotypic Transition
Source: Int J Mol Sci. 2026 Jan 29;27(3):1346. doi: 10.3390/ijms27031346 (PMC12897666; doi:10.3390/ijms27031346)
Supplement: Supplementary file 1 [file ijms-27-01346-s001.zip]

Archive with 1 entries (1 files):
- ijms-4049324-supplementary.pdf
